# Supplementary material for: Precision engineering for PRRSV resistance in pigs: Macrophages from genome edited pigs lacking CD163 SRCR5 domain are fully resistant to both PRRSV genotypes while maintaining biological function
Source: PLoS Pathog. 2017 Feb 23;13(2):e1006206. doi: 10.1371/journal.ppat.1006206 (PMC5322883; doi:10.1371/journal.ppat.1006206)
Supplement: S1 Table — (XLSX) [file ppat.1006206.s009.xlsx]

## Sheet: Sheet1
Indicator	627	628	629	630	633	634	Unit	Ref. Values
WBC	16.2	23.6	20.6	15.8	21.5	30.4	x10e9/l	11-22
Neutrophils (segmented)	6.318	5.192	2.884	4.266	3.01	11.856	x10e9/l	2-15
Neutrophils (segmented)	39	22	14	27	14	39	%	20-70
Neutrophils (non-segmented)	0	0	0	0	0	0	x10e9/l	0-0.8
Neutrophils (non-segmented)	0	0	0	0	0	0	%	0-4
Lymphocytes	9.234	17.7	16.892	10.902	17.415	16.416	x10e9/l	3.8-16.5
Lymphocytes	57	75	82	69	81	54	%	35-75
Monocytes	0.486	0	0.618	0.158	0.215	1.216	x10e9/l	0-1
Monocytes	3	0	3	1	1	4	%	0-10
Eosinophils	0.162	0.472	0.206	0.316	0.645	0.912	x10e9/l	0-1.5
Eosinophils	1	2	1	2	3	3	%	0-15
Basophils	0	0.236	0	0.158	0.215	0	x10e9/l	0-0.5
Basophils	0	1	0	1	1	0	%	0-3
RBC	7.18	8.86	8.11	7.7	7.96	7.71	x10e12/l	5-9
PCV / Hematocrit	0.391	0.5	0.467	0.419	0.495	0.461		0.36-0.43
Hb	13.7	16.6	15.1	14.4	15.6	15	g/dl	10-16
MCV	54.4	56.5	57.5	54.4	62.1	59.7	fL	50-62
MCHC	35.2	32.9	32.3	34.4	31.5	32.6	g/dl	30-36
Platelets	301	204	240	191	169	160		120-720
RDW	15.5	17.3	16.7	17.6	17	15.8
